# Supplementary material for: Free and Conjugated Phenolic Profiles and Antioxidant Activity in Quinoa Seeds and Their Relationship with Genotype and Environment
Source: Plants (Basel). 2021 May 21;10(6):1046. doi: 10.3390/plants10061046 (PMC8224317; doi:10.3390/plants10061046)
Supplement: Supplementary file 1 [file plants-10-01046-s001.zip]

Archive with 1 entries (1 files):
- plants-1214915-supplementary.pdf
